# Supplementary material for: Career Adaptability and Academic Achievement Among Chinese High School Students: A Three-Wave Longitudinal Study of Social Cognitive and Metacognitive Mediating Mechanisms
Source: J Intell. 2026 Jun 18;14(6):111. doi: 10.3390/jintelligence14060111 (PMC13302216; doi:10.3390/jintelligence14060111)
Supplement: Supplementary file 1 [file jintelligence-14-00111-s001.zip]

Archive with 1 entries (1 files):
- jintelligence-4320099-supplementary.pdf
